# Supplementary material for: ﻿Taxonomic revision of Camellialangbianensis (Theaceae) with four new synonyms
Source: PhytoKeys. 2023 Oct 26;234:275–81. doi: 10.3897/phytokeys.234.110218 (PMC10623330; doi:10.3897/phytokeys.234.110218)
Supplement: XML Treatment for Camellia langbianensis [file phytokeys.234.110218-treatment1.xml]

<!DOCTYPE tp:taxon-treatment
  PUBLIC "-//TaxonX//DTD Taxonomic Treatment Publishing DTD v0 20100105//EN" "tax-treatment-NSO.dtd">
<tp:taxon-treatment xmlns:tp="http://www.plazi.org/taxpub"><tp:treatment-meta><kwd-group><label>Taxon classification</label><kwd>
              <named-content content-type="kingdom">Plantae</named-content>
            </kwd></kwd-group><mixed-citation publication-type="journal"><person-group><name><surname>Zhao</surname><given-names>Dongwei</given-names></name></person-group><article-title>﻿Taxonomic revision of <italic><tp:taxon-name><tp:taxon-name-part taxon-name-part-type="genus" reg="Camellia">Camellia</tp:taxon-name-part><tp:taxon-name-part taxon-name-part-type="species" reg="langbianensis">langbianensis</tp:taxon-name-part></tp:taxon-name></italic> (<tp:taxon-name><tp:taxon-name-part taxon-name-part-type="family">Theaceae</tp:taxon-name-part></tp:taxon-name>) with four new synonyms</article-title><source>PhytoKeys</source><day>26</day><month>10</month><year>2023</year><volume>234</volume><fpage>275</fpage><lpage>281</lpage><pub-id pub-id-type="doi">10.3897/phytokeys.234.110218</pub-id></mixed-citation></tp:treatment-meta><tp:nomenclature><label>﻿</label><tp:taxon-name>
            <object-id xmlns:xlink="http://www.w3.org/1999/xlink" content-type="arpha" xlink:type="simple">E2643EC9-1F14-5FE6-96BF-F1A66D86B9C5</object-id>
            <tp:taxon-name-part taxon-name-part-type="genus" reg="Camellia">Camellia</tp:taxon-name-part>
            <tp:taxon-name-part taxon-name-part-type="species" reg="langbianensis">langbianensis</tp:taxon-name-part>
          </tp:taxon-name><tp:taxon-authority>(Gagnep.) P.H. Hô, Cayco Vietnam 1(1): 537. 1991.</tp:taxon-authority><tp:nomenclature-citation-list><tp:nomenclature-citation><tp:taxon-name>
                <tp:taxon-name-part taxon-name-part-type="genus" reg="Dankia"/>
                <tp:taxon-name-part taxon-name-part-type="species" reg="langbianensis"/>
              </tp:taxon-name><comment>≡ <tp:taxon-name><tp:taxon-name-part taxon-name-part-type="genus" reg="Dankia">Dankia</tp:taxon-name-part><tp:taxon-name-part taxon-name-part-type="species" reg="langbianensis">langbianensis</tp:taxon-name-part></tp:taxon-name> Gagnep., Fl. Indo-Chine [P.H. Lecomte et al.] Suppl.: 198. 1939. Lectotype (designated by <xref ref-type="bibr" rid="B19">Zhao et al. [2017a</xref>: 173]): Vietnam. [Lam Dong]: entre B. dlé et <tp:taxon-name><tp:taxon-name-part taxon-name-part-type="genus" reg="Dankia">Dankia</tp:taxon-name-part></tp:taxon-name>, Langbiang, 1200–1300 m elev., 26 October 1930, <italic>E. Poilane 18648</italic> (P00754831! Image: <ext-link xmlns:xlink="http://www.w3.org/1999/xlink" xlink:href="https://science.mnhn.fr/institution/mnhn/collection/p/item/p00754831" ext-link-type="uri" xlink:type="simple">https://science.mnhn.fr/institution/mnhn/collection/p/item/p00754831</ext-link>). </comment></tp:nomenclature-citation><tp:nomenclature-citation><tp:taxon-name>
                <tp:taxon-name-part taxon-name-part-type="genus" reg="Camellia"/>
                <tp:taxon-name-part taxon-name-part-type="species" reg="vidalii"/>
              </tp:taxon-name><comment>= <tp:taxon-name><tp:taxon-name-part taxon-name-part-type="genus" reg="Camellia">Camellia</tp:taxon-name-part><tp:taxon-name-part taxon-name-part-type="species" reg="vidalii">vidalii</tp:taxon-name-part></tp:taxon-name> Rosmann, Adansonia 21(2): 319. 1999. Holotype: Vietnam. Lam Dong: Bao Loc, 875 m elev., December 1998, <italic>J.C. Rosmann et al. 981</italic> (P00834283! Image: <ext-link xmlns:xlink="http://www.w3.org/1999/xlink" xlink:href="https://science.mnhn.fr/institution/mnhn/collection/p/item/p00834283" ext-link-type="uri" xlink:type="simple">https://science.mnhn.fr/institution/mnhn/collection/p/item/p00834283</ext-link>). </comment></tp:nomenclature-citation><tp:nomenclature-citation><tp:taxon-name>
                <tp:taxon-name-part taxon-name-part-type="genus" reg="Camellia"/>
                <tp:taxon-name-part taxon-name-part-type="species" reg="dongnaiensis"/>
              </tp:taxon-name><comment>= <tp:taxon-name><tp:taxon-name-part taxon-name-part-type="genus" reg="Camellia">Camellia</tp:taxon-name-part><tp:taxon-name-part taxon-name-part-type="species" reg="dongnaiensis">dongnaiensis</tp:taxon-name-part></tp:taxon-name> Orel, Novon 16(2): 244. 2006. Syn. nov. Holotype: Vietnam. Lam Dong: unnamed tributary, the headwaters of Dong Nai River, 17 January 2004, <italic>G. Orel et al. 21148</italic> (NSW868472, image!). </comment></tp:nomenclature-citation><tp:nomenclature-citation><tp:taxon-name>
                <tp:taxon-name-part taxon-name-part-type="genus" reg="Camellia"/>
                <tp:taxon-name-part taxon-name-part-type="species" reg="oconoriana"/>
              </tp:taxon-name><comment>= <tp:taxon-name><tp:taxon-name-part taxon-name-part-type="genus" reg="Camellia">Camellia</tp:taxon-name-part><tp:taxon-name-part taxon-name-part-type="species" reg="oconoriana">oconoriana</tp:taxon-name-part></tp:taxon-name> Orel, Curry &amp; Luu, Edinburgh J. Bot. 70(3): 440. 2013. Syn. nov. Holotype: Vietnam. Lam Dong: unnamed mountain about 120 km SW of Dalat, 22 November 2010, <italic>G. Orel &amp; A.S. Curry 0720</italic> (NSW900415, image!). </comment></tp:nomenclature-citation><tp:nomenclature-citation><tp:taxon-name>
                <tp:taxon-name-part taxon-name-part-type="genus" reg="Camellia"/>
                <tp:taxon-name-part taxon-name-part-type="species" reg="decora"/>
              </tp:taxon-name><comment>= <tp:taxon-name><tp:taxon-name-part taxon-name-part-type="genus" reg="Camellia">Camellia</tp:taxon-name-part><tp:taxon-name-part taxon-name-part-type="species" reg="decora">decora</tp:taxon-name-part></tp:taxon-name> Orel, Curry &amp; Luu, Pursuit Hidden Camellias Vietnam China 173. 2015. Syn. nov. Holotype: Vietnam. Ninh Thuan, 23 March 2009, <italic>H.T. Luu et al. VNM 12381</italic> (NSW901588, image!). </comment></tp:nomenclature-citation><tp:nomenclature-citation><tp:taxon-name>
                <tp:taxon-name-part taxon-name-part-type="genus" reg="Camellia"/>
                <tp:taxon-name-part taxon-name-part-type="species" reg="tadungensis"/>
              </tp:taxon-name><comment>= <tp:taxon-name><tp:taxon-name-part taxon-name-part-type="genus" reg="Camellia">Camellia</tp:taxon-name-part><tp:taxon-name-part taxon-name-part-type="species" reg="tadungensis">tadungensis</tp:taxon-name-part></tp:taxon-name> Orel, Curry &amp; Luu, Pursuit Hidden Camellias Vietnam China 256. 2015. Syn. nov. Holotype: Vietnam. Dak Nong: Ta Dung Nature Reserve, 11 January 2011, <italic>H.T. Luu et al. TD 264</italic> (NSW901888, image!). </comment></tp:nomenclature-citation></tp:nomenclature-citation-list></tp:nomenclature><tp:treatment-sec sec-type="description" id="SECID0EWBAE"><title>Description.</title><p>Shrubs 4–6 m tall. <bold><italic>New branchlets</italic></bold> puberulous; <bold><italic>terminal buds</italic></bold> pubescent. <bold><italic>Petioles</italic></bold> 6–17 mm long, puberulous to glabrous; <bold><italic>leaf blades</italic></bold> narrowly elliptic, oblong or ligulate, 15–40 × 2.5–15 cm, coriaceous, abaxially yellowish or pale green and puberulous, adaxially dark green and glabrous, mid-rib raised on both surfaces, secondary veins 14–27 on each side of mid-rib, abaxially raised and adaxially impressed, base cuneate, obtuse, rounded or subcordate, margin nearly entire or sparsely serrulate, apex attenuate. <bold><italic>Flowers</italic></bold> solitary or paired, borne in the axils of leaves or on short bracteate shoots; short shoots bearing 3–5 bracts subtending flowers; bracts caducous; flowers 2.5–4.5 cm in diam. <bold><italic>Pedicels</italic></bold> 2–5.5 cm long, puberulous to glabrous. <bold><italic>Bracteoles</italic></bold> 2–4, alternate, narrowly ovate or deltate, 1.5–6 × 1.5–3 mm, outside puberulous, inside glabrous or puberulous, margin ciliolate. <bold><italic>Sepals</italic></bold> 5–6, broadly ovate or ovate, 4–7 × 4–12 mm, outside puberulous to pubescent, inside glabrous or puberulous, margin ciliolate. <bold><italic>Petals</italic></bold> 7–9 in 2 whorls, yellow or with pale red fringe, broadly obovate or elliptic, 1–2.5 × 1–2.2 cm, outer surface pubescent to puberulous, inner surface glabrous or puberulous. <bold><italic>Stamens</italic></bold> 1–2 cm long, outer filaments basally connate for 3–4 mm, adnate to petals for 1–2 mm, glabrous or basally pubescent. <bold><italic>Ovary</italic></bold> oblate or ovoid, densely pubescent. <bold><italic>Styles</italic></bold> 3–6, distinct, 1–2.5 cm long, pubescent or gradually becoming glabrous apically. <bold><italic>Capsule</italic></bold> oblate, 5–7 cm in diam., 2–3.5 cm in height; pericarp 0.5–3 mm thick. <bold><italic>Seeds</italic></bold> reddish-brown or black, hemispherical or polyhedral, 1.5–2 cm in diam., glabrous and shiny.</p></tp:treatment-sec><tp:treatment-sec sec-type="phenology" id="SECID0EGDAE"><title>Phenology.</title><p>Flowering November–April, fruiting April–October.</p></tp:treatment-sec><tp:treatment-sec sec-type="distribution" id="SECID0ELDAE"><title>Distribution.</title><p>Endemic to southern Vietnam, in Dak Nong, Khanh Hoa, Lam Dong and Ninh Thuan Provinces (Fig. <xref ref-type="fig" rid="F1">1</xref>).</p><fig id="F1" position="float" orientation="portrait"><object-id xmlns:xlink="http://www.w3.org/1999/xlink" content-type="doi" xlink:type="simple">10.3897/phytokeys.234.110218.figure1</object-id><object-id xmlns:xlink="http://www.w3.org/1999/xlink" content-type="arpha" xlink:type="simple">7D8F2BE2-ED18-56E5-BB8C-F78B179F2410</object-id><label>Figure 1.</label><caption><p>Geographic distribution of <italic><tp:taxon-name><tp:taxon-name-part taxon-name-part-type="genus" reg="Camellia">Camellia</tp:taxon-name-part><tp:taxon-name-part taxon-name-part-type="species" reg="langbianensis">langbianensis</tp:taxon-name-part></tp:taxon-name></italic> (red triangle) in Vietnam.</p></caption><graphic xmlns:xlink="http://www.w3.org/1999/xlink" xlink:href="phytokeys-234-275_article-110218__-g001.jpg" position="float" orientation="portrait" xlink:type="simple" id="oo_927271.jpg"><uri content-type="original_file" xlink:type="simple">https://binary.pensoft.net/fig/927271</uri></graphic></fig></tp:treatment-sec><tp:treatment-sec sec-type="habitat" id="SECID0ENEAE"><title>Habitat.</title><p>Evergreen forest, 750–1800 m elev.</p></tp:treatment-sec><tp:treatment-sec sec-type="material" id="SECID0ESEAE"><title>Additional specimens examined.</title><p>Vietnam. Khanh Hoa: Cam Lam, Hon Ba, 8 April 2012, <italic>L.H. Truong &amp; T. Gioi KH 86, KH 87 &amp; KH 88</italic> (SGN), 8 April 2013, <italic>L.H. Truong &amp; T. Gioi KH 1140</italic> (SGN). Lam Dong: Bao Loc, Pu Sapoum près Mt. ageicole de Blao, 1000–1100 m elev., 10 January 1934, <italic>E. Poilane 23790</italic> (P04500357, image: <ext-link xmlns:xlink="http://www.w3.org/1999/xlink" xlink:href="https://science.mnhn.fr/institution/mnhn/collection/p/item/p04500357" ext-link-type="uri" xlink:type="simple">https://science.mnhn.fr/institution/mnhn/collection/p/item/p04500357</ext-link>); Dam Ri, 11 January 2012, <italic>DL 12.01.02</italic> (DLU), 1 December 2012, <italic>DL 12.12.02</italic> (DLU), 31 January 2015, <italic>DL 15.01.03</italic> (DLU), <named-content xmlns:xlink="http://www.w3.org/1999/xlink" content-type="dwc:verbatimCoordinates" xlink:type="simple"><named-content content-type="geo-json" specific-use="{&#34;type&#34;:&#34;Point&#34;,&#34;coordinates&#34;:[107.740278,11.641389]}" id="NCID0EMFAE" xlink:type="simple">11°38'29"N, 107°44'25"E</named-content></named-content>, 780–830 m elev., 30 November 2015, <italic>D.W. Zhao &amp; L.V. Dung 124</italic> (TCD), <italic>125</italic> (KUN, PHH, TCD) &amp; <italic>126</italic> (TCD); Don Duong, Pro, 15 February 2014, <italic>DL 14.02.01</italic>, <italic>DL 14.02.02</italic>, <italic>DL 14.02.03</italic> (DLU), <italic>DL 15.10.08</italic> (DLU); massif du Braïan près de Djiling, 1700–1800 m elev., 17 January 1935, <italic>E. Poilane 23959</italic> (P05312544, image: <ext-link xmlns:xlink="http://www.w3.org/1999/xlink" xlink:href="https://science.mnhn.fr/institution/mnhn/collection/p/item/p05312544" ext-link-type="uri" xlink:type="simple">https://science.mnhn.fr/institution/mnhn/collection/p/item/p05312544</ext-link>), 1200–1400 m elev., 3 February 1935, <italic>E. Poilane 24105</italic> (P06838121, image: <ext-link xmlns:xlink="http://www.w3.org/1999/xlink" xlink:href="https://science.mnhn.fr/institution/mnhn/collection/p/item/p06838121" ext-link-type="uri" xlink:type="simple">https://science.mnhn.fr/institution/mnhn/collection/p/item/p06838121</ext-link>). Ninh Thuan: Ninh Hai, Nui Chua, 22 March 2009, <italic>Truong &amp; Dat NC 198</italic> (SGN), March 2010, <italic>Luu 749</italic> (SGN), March 2011, <italic>Luu 750</italic> (SGN), 20 April 2012, <italic>Luu 736</italic> (SGN); Ninh Son, Phuoc Binh, 37 km to NE from Dalat City, <named-content xmlns:xlink="http://www.w3.org/1999/xlink" content-type="dwc:verbatimCoordinates" xlink:type="simple"><named-content content-type="geo-json" specific-use="{&#34;type&#34;:&#34;Point&#34;,&#34;coordinates&#34;:[108.716667,12.100000]}" id="NCID0EYGAE" xlink:type="simple">12°6'N, 108°43'E</named-content></named-content>, 1300–1400 m elev., 2 April 1997, <italic>L. Averyanov et al. VH 3561</italic> (HN, P05191415, image: <ext-link xmlns:xlink="http://www.w3.org/1999/xlink" xlink:href="https://science.mnhn.fr/institution/mnhn/collection/p/item/p05191415" ext-link-type="uri" xlink:type="simple">https://science.mnhn.fr/institution/mnhn/collection/p/item/p05191415</ext-link>; P05247468, image: <ext-link xmlns:xlink="http://www.w3.org/1999/xlink" xlink:href="https://science.mnhn.fr/institution/mnhn/collection/p/item/p05247468" ext-link-type="uri" xlink:type="simple">https://science.mnhn.fr/institution/mnhn/collection/p/item/p05247468</ext-link>).</p></tp:treatment-sec><tp:treatment-sec sec-type="notes" id="SECID0EJHAE"><title>Notes.</title><p>The diagnostic morphological differences amongst the type materials of <italic><tp:taxon-name><tp:taxon-name-part taxon-name-part-type="genus" reg="Camellia">C.</tp:taxon-name-part><tp:taxon-name-part taxon-name-part-type="species" reg="decora">decora</tp:taxon-name-part></tp:taxon-name></italic>, <italic><tp:taxon-name><tp:taxon-name-part taxon-name-part-type="genus" reg="Camellia">C.</tp:taxon-name-part><tp:taxon-name-part taxon-name-part-type="species" reg="dongnaiensis">dongnaiensis</tp:taxon-name-part></tp:taxon-name></italic>, <italic><tp:taxon-name><tp:taxon-name-part taxon-name-part-type="genus" reg="Camellia">C.</tp:taxon-name-part><tp:taxon-name-part taxon-name-part-type="species" reg="langbianensis">langbianensis</tp:taxon-name-part></tp:taxon-name></italic>, <italic><tp:taxon-name><tp:taxon-name-part taxon-name-part-type="genus" reg="Camellia">C.</tp:taxon-name-part><tp:taxon-name-part taxon-name-part-type="species" reg="oconoriana">oconoriana</tp:taxon-name-part></tp:taxon-name></italic>, <italic><tp:taxon-name><tp:taxon-name-part taxon-name-part-type="genus" reg="Camellia">C.</tp:taxon-name-part><tp:taxon-name-part taxon-name-part-type="species" reg="tadungensis">tadungensis</tp:taxon-name-part></tp:taxon-name></italic> and <italic><tp:taxon-name><tp:taxon-name-part taxon-name-part-type="genus" reg="Camellia">C.</tp:taxon-name-part><tp:taxon-name-part taxon-name-part-type="species" reg="vidalii">vidalii</tp:taxon-name-part></tp:taxon-name></italic> are shown in Table <xref ref-type="table" rid="T1">1</xref>. <xref ref-type="bibr" rid="B8">Quach et al. (2021)</xref> argued that <italic><tp:taxon-name><tp:taxon-name-part taxon-name-part-type="genus" reg="Camellia">C.</tp:taxon-name-part><tp:taxon-name-part taxon-name-part-type="species" reg="vidalii">vidalii</tp:taxon-name-part></tp:taxon-name></italic> could be distinguished from <italic><tp:taxon-name><tp:taxon-name-part taxon-name-part-type="genus" reg="Camellia">C.</tp:taxon-name-part><tp:taxon-name-part taxon-name-part-type="species" reg="langbianensis">langbianensis</tp:taxon-name-part></tp:taxon-name></italic> by its glabrous pedicel, basal part of filaments, upper part of styles and inside surfaces of the bracteoles, sepals and petals, whereas the latter was hairy on the parts listed. However, the original materials of <italic><tp:taxon-name><tp:taxon-name-part taxon-name-part-type="genus" reg="Camellia">C.</tp:taxon-name-part><tp:taxon-name-part taxon-name-part-type="species" reg="langbianensis">langbianensis</tp:taxon-name-part></tp:taxon-name></italic> bear a glabrous to sparsely puberulous pedicel and its bracteoles are glabrous or sparsely puberulous on the inside surface (isolectotypes: K000704329; P00754832, image: <ext-link xmlns:xlink="http://www.w3.org/1999/xlink" xlink:href="https://science.mnhn.fr/institution/mnhn/collection/p/item/p00754832" ext-link-type="uri" xlink:type="simple">https://science.mnhn.fr/institution/mnhn/collection/p/item/p00754832</ext-link>). The specimens <italic>L. Averyanov et al. VH 3561</italic> at HN and P, cited as <italic><tp:taxon-name><tp:taxon-name-part taxon-name-part-type="genus" reg="Camellia">C.</tp:taxon-name-part><tp:taxon-name-part taxon-name-part-type="species" reg="langbianensis">langbianensis</tp:taxon-name-part></tp:taxon-name></italic> in <xref ref-type="bibr" rid="B8">Quach et al. (2021)</xref>, bear nearly glabrous sepals and much less hairy petals. By contrast, the filaments of the holotype of <italic><tp:taxon-name><tp:taxon-name-part taxon-name-part-type="genus" reg="Camellia">C.</tp:taxon-name-part><tp:taxon-name-part taxon-name-part-type="species" reg="vidalii">vidalii</tp:taxon-name-part></tp:taxon-name></italic>, <italic>J.C. Rosmann 981</italic> (P00834283), are basally pubescent. The persistent sepals of <italic>L.H. Truong &amp; T. Gioi KH 1140</italic> at SGN, a specimen that is conspecific with <italic><tp:taxon-name><tp:taxon-name-part taxon-name-part-type="genus" reg="Camellia">C.</tp:taxon-name-part><tp:taxon-name-part taxon-name-part-type="species" reg="vidalii">vidalii</tp:taxon-name-part></tp:taxon-name></italic>, are hairy on the inside surface.</p><table-wrap id="T1" position="float" orientation="portrait"><label>Table 1.</label><caption><p>Morphological comparisons of the types of <italic><tp:taxon-name><tp:taxon-name-part taxon-name-part-type="genus" reg="Camellia">Camellia</tp:taxon-name-part><tp:taxon-name-part taxon-name-part-type="species" reg="decora">decora</tp:taxon-name-part></tp:taxon-name></italic>, <italic><tp:taxon-name><tp:taxon-name-part taxon-name-part-type="genus" reg="Camellia">C.</tp:taxon-name-part><tp:taxon-name-part taxon-name-part-type="species" reg="dongnaiensis">dongnaiensis</tp:taxon-name-part></tp:taxon-name></italic>, <italic><tp:taxon-name><tp:taxon-name-part taxon-name-part-type="genus" reg="Camellia">C.</tp:taxon-name-part><tp:taxon-name-part taxon-name-part-type="species" reg="langbianensis">langbianensis</tp:taxon-name-part></tp:taxon-name></italic>, <italic><tp:taxon-name><tp:taxon-name-part taxon-name-part-type="genus" reg="Camellia">C.</tp:taxon-name-part><tp:taxon-name-part taxon-name-part-type="species" reg="oconoriana">oconoriana</tp:taxon-name-part></tp:taxon-name></italic>, <italic><tp:taxon-name><tp:taxon-name-part taxon-name-part-type="genus" reg="Camellia">C.</tp:taxon-name-part><tp:taxon-name-part taxon-name-part-type="species" reg="tadungensis">tadungensis</tp:taxon-name-part></tp:taxon-name></italic> and <italic><tp:taxon-name><tp:taxon-name-part taxon-name-part-type="genus" reg="Camellia">C.</tp:taxon-name-part><tp:taxon-name-part taxon-name-part-type="species" reg="vidalii">vidalii</tp:taxon-name-part></tp:taxon-name></italic>.</p></caption><table id="TID0EE3AE" rules="all"><tbody><tr><th rowspan="1" colspan="1">Character</th><th rowspan="1" colspan="1">
                    <italic>
                      <tp:taxon-name><tp:taxon-name-part taxon-name-part-type="genus" reg="Camellia">C.</tp:taxon-name-part><tp:taxon-name-part taxon-name-part-type="species" reg="decora">decora</tp:taxon-name-part></tp:taxon-name>
                    </italic>
                  </th><th rowspan="1" colspan="1">
                    <italic>
                      <tp:taxon-name><tp:taxon-name-part taxon-name-part-type="genus" reg="Camellia">C.</tp:taxon-name-part><tp:taxon-name-part taxon-name-part-type="species" reg="dongnaiensis">dongnaiensis</tp:taxon-name-part></tp:taxon-name>
                    </italic>
                  </th><th rowspan="1" colspan="1">
                    <italic>
                      <tp:taxon-name><tp:taxon-name-part taxon-name-part-type="genus" reg="Camellia">C.</tp:taxon-name-part><tp:taxon-name-part taxon-name-part-type="species" reg="langbianensis">langbianensis</tp:taxon-name-part></tp:taxon-name>
                    </italic>
                  </th><th rowspan="1" colspan="1">
                    <italic>
                      <tp:taxon-name><tp:taxon-name-part taxon-name-part-type="genus" reg="Camellia">C.</tp:taxon-name-part><tp:taxon-name-part taxon-name-part-type="species" reg="oconoriana">oconoriana</tp:taxon-name-part></tp:taxon-name>
                    </italic>
                  </th><th rowspan="1" colspan="1">
                    <italic>
                      <tp:taxon-name><tp:taxon-name-part taxon-name-part-type="genus" reg="Camellia">C.</tp:taxon-name-part><tp:taxon-name-part taxon-name-part-type="species" reg="tadungensis">tadungensis</tp:taxon-name-part></tp:taxon-name>
                    </italic>
                  </th><th rowspan="1" colspan="1">
                    <italic>
                      <tp:taxon-name><tp:taxon-name-part taxon-name-part-type="genus" reg="Camellia">C.</tp:taxon-name-part><tp:taxon-name-part taxon-name-part-type="species" reg="vidalii">vidalii</tp:taxon-name-part></tp:taxon-name>
                    </italic>
                  </th></tr><tr><td rowspan="1" colspan="1">Length of petiole</td><td rowspan="1" colspan="1">10–15 mm</td><td rowspan="1" colspan="1">10–15 mm</td><td rowspan="1" colspan="1">10–17 mm</td><td rowspan="1" colspan="1">10–15 mm</td><td rowspan="1" colspan="1">10–14 mm</td><td rowspan="1" colspan="1">9–13 mm</td></tr><tr><td rowspan="1" colspan="1">Size of leaf blade</td><td rowspan="1" colspan="1">25–30 × 8–11 cm</td><td rowspan="1" colspan="1">29–46 × 9–15 cm</td><td rowspan="1" colspan="1">21–28 × 3–5.5 cm</td><td rowspan="1" colspan="1">32–35 × 5.5–8.5 cm</td><td rowspan="1" colspan="1">24–34 × 6–9 cm</td><td rowspan="1" colspan="1">20–36 × 4–7 cm</td></tr><tr><td rowspan="1" colspan="1">Pairs of secondary veins</td><td rowspan="1" colspan="1">16–19</td><td rowspan="1" colspan="1">15–27</td><td rowspan="1" colspan="1">14–16</td><td rowspan="1" colspan="1">19–24</td><td rowspan="1" colspan="1">14–16</td><td rowspan="1" colspan="1">17–22</td></tr><tr><td rowspan="1" colspan="1">Indumentum of pedicel</td><td rowspan="1" colspan="1">glabrous</td><td rowspan="1" colspan="1">glabrous to puberulous</td><td rowspan="1" colspan="1">glabrous to sparsely puberulous</td><td rowspan="1" colspan="1">glabrous</td><td rowspan="1" colspan="1">glabrous</td><td rowspan="1" colspan="1">glabrous</td></tr><tr><td rowspan="1" colspan="1">Indumentum of sepals</td><td rowspan="1" colspan="1">outside pubescent, inside glabrous</td><td rowspan="1" colspan="1">outside pubescent, inside glabrous</td><td rowspan="1" colspan="1">outside pubescent, inside puberulous</td><td rowspan="1" colspan="1">outside puberulous, inside glabrous</td><td rowspan="1" colspan="1">outside pubescent, inside glabrous</td><td rowspan="1" colspan="1">outside puberulous, inside glabrous</td></tr><tr><td rowspan="1" colspan="1">Indumentum of petals</td><td rowspan="1" colspan="1">outside pubescent, inside glabrous</td><td rowspan="1" colspan="1">outside pubescent, inside glabrous</td><td rowspan="1" colspan="1">outside pubescent, inside puberulous</td><td rowspan="1" colspan="1">outside pubescent, inside glabrous</td><td rowspan="1" colspan="1">outside pubescent, inside glabrous</td><td rowspan="1" colspan="1">outside pubescent, inside glabrous</td></tr><tr><td rowspan="1" colspan="1">Indumentum of filaments</td><td rowspan="1" colspan="1">glabrous</td><td rowspan="1" colspan="1">Unknown</td><td rowspan="1" colspan="1">Unknown</td><td rowspan="1" colspan="1">glabrous</td><td rowspan="1" colspan="1">glabrous</td><td rowspan="1" colspan="1">basally puberulous</td></tr><tr><td rowspan="1" colspan="1">Number of styles</td><td rowspan="1" colspan="1">3–4</td><td rowspan="1" colspan="1">5–6</td><td rowspan="1" colspan="1">5</td><td rowspan="1" colspan="1">3–5</td><td rowspan="1" colspan="1">5–6</td><td rowspan="1" colspan="1">4–5</td></tr><tr><td rowspan="1" colspan="1">Indumentum of styles</td><td rowspan="1" colspan="1">pubescent</td><td rowspan="1" colspan="1">glabrous</td><td rowspan="1" colspan="1">basally pubescent</td><td rowspan="1" colspan="1">basally pubescent</td><td rowspan="1" colspan="1">basally pubescent</td><td rowspan="1" colspan="1">pubescent</td></tr><tr><td rowspan="1" colspan="1">Phenology</td><td rowspan="1" colspan="1">flowering March</td><td rowspan="1" colspan="1">flowering January</td><td rowspan="1" colspan="1">flower buds in October</td><td rowspan="1" colspan="1">flowering November</td><td rowspan="1" colspan="1">flowering January</td><td rowspan="1" colspan="1">flowering December</td></tr></tbody></table></table-wrap><p>When more collections are examined, it is hard to ignore the morphological variations of the plants represented by <italic><tp:taxon-name><tp:taxon-name-part taxon-name-part-type="genus" reg="Camellia">C.</tp:taxon-name-part><tp:taxon-name-part taxon-name-part-type="species" reg="langbianensis">langbianensis</tp:taxon-name-part></tp:taxon-name></italic> and its synonyms listed above (Table <xref ref-type="table" rid="T1">1</xref>). The size of leaves and indumenta of pedicel, sepals, petals and filaments usually vary continuously amongst individuals and a clearly diagnostic breaking point is generally absent. For example, the size of the leaves increases from the type of <italic><tp:taxon-name><tp:taxon-name-part taxon-name-part-type="genus" reg="Camellia">C.</tp:taxon-name-part><tp:taxon-name-part taxon-name-part-type="species" reg="langbianensis">langbianensis</tp:taxon-name-part></tp:taxon-name></italic> to that of <italic><tp:taxon-name><tp:taxon-name-part taxon-name-part-type="genus" reg="Camellia">C.</tp:taxon-name-part><tp:taxon-name-part taxon-name-part-type="species" reg="dongnaiensis">dongnaiensis</tp:taxon-name-part></tp:taxon-name></italic>, with those of <italic><tp:taxon-name><tp:taxon-name-part taxon-name-part-type="genus" reg="Camellia">C.</tp:taxon-name-part><tp:taxon-name-part taxon-name-part-type="species" reg="decora">decora</tp:taxon-name-part></tp:taxon-name></italic>, <italic><tp:taxon-name><tp:taxon-name-part taxon-name-part-type="genus" reg="Camellia">C.</tp:taxon-name-part><tp:taxon-name-part taxon-name-part-type="species" reg="oconoriana">oconoriana</tp:taxon-name-part></tp:taxon-name></italic>, <italic><tp:taxon-name><tp:taxon-name-part taxon-name-part-type="genus" reg="Camellia">C.</tp:taxon-name-part><tp:taxon-name-part taxon-name-part-type="species" reg="tadungensis">tadungensis</tp:taxon-name-part></tp:taxon-name></italic> and <italic><tp:taxon-name><tp:taxon-name-part taxon-name-part-type="genus" reg="Camellia">C.</tp:taxon-name-part><tp:taxon-name-part taxon-name-part-type="species" reg="vidalii">vidalii</tp:taxon-name-part></tp:taxon-name></italic> locating between them and overlapping with each other. The type of <italic><tp:taxon-name><tp:taxon-name-part taxon-name-part-type="genus" reg="Camellia">C.</tp:taxon-name-part><tp:taxon-name-part taxon-name-part-type="species" reg="langbianensis">langbianensis</tp:taxon-name-part></tp:taxon-name></italic> might be much hairier on the sepals and petals than those of the synonyms recognised above (Table <xref ref-type="table" rid="T1">1</xref>; <xref ref-type="bibr" rid="B8">Quach et al. [2021]</xref>). The morphological variation is, however, hardly convincing to differentiate species in <italic><tp:taxon-name><tp:taxon-name-part taxon-name-part-type="genus" reg="Camellia">Camellia</tp:taxon-name-part></tp:taxon-name></italic> because this kind of variation can also be found within other taxa, such as <tp:taxon-name><tp:taxon-name-part taxon-name-part-type="genus" reg="Camellia">C.</tp:taxon-name-part><tp:taxon-name-part taxon-name-part-type="species" reg="sinensis">sinensis</tp:taxon-name-part><tp:taxon-name-part taxon-name-part-type="infraspecific-rank">var.</tp:taxon-name-part><tp:taxon-name-part taxon-name-part-type="variety" reg="pubilimba">pubilimba</tp:taxon-name-part></tp:taxon-name> Hung T. Chang and <italic><tp:taxon-name><tp:taxon-name-part taxon-name-part-type="genus" reg="Camellia">C.</tp:taxon-name-part><tp:taxon-name-part taxon-name-part-type="species" reg="lanceolata">lanceolata</tp:taxon-name-part></tp:taxon-name></italic> (Blume) Seem. (<xref ref-type="bibr" rid="B4">Ming 2000</xref>). <xref ref-type="bibr" rid="B5">Orel (2006)</xref> argued that <italic><tp:taxon-name><tp:taxon-name-part taxon-name-part-type="genus" reg="Camellia">C.</tp:taxon-name-part><tp:taxon-name-part taxon-name-part-type="species" reg="dongnaiensis">dongnaiensis</tp:taxon-name-part></tp:taxon-name></italic> was unique by its yellow petals with pink margin; nevertheless, the fringed pink petals can also be found in <italic><tp:taxon-name><tp:taxon-name-part taxon-name-part-type="genus" reg="Camellia">C.</tp:taxon-name-part><tp:taxon-name-part taxon-name-part-type="species" reg="langbianensis">langbianensis</tp:taxon-name-part></tp:taxon-name></italic> (<xref ref-type="bibr" rid="B8">Quach et al. 2021</xref>). Therefore, I retain my previous treatment (<xref ref-type="bibr" rid="B15">Zhao 2019</xref>) that <italic><tp:taxon-name><tp:taxon-name-part taxon-name-part-type="genus" reg="Camellia">C.</tp:taxon-name-part><tp:taxon-name-part taxon-name-part-type="species" reg="vidalii">vidalii</tp:taxon-name-part></tp:taxon-name></italic> is a heterotypic synonym of <italic><tp:taxon-name><tp:taxon-name-part taxon-name-part-type="genus" reg="Camellia">C.</tp:taxon-name-part><tp:taxon-name-part taxon-name-part-type="species" reg="langbianensis">langbianensis</tp:taxon-name-part></tp:taxon-name></italic> before more data are available and treat <italic><tp:taxon-name><tp:taxon-name-part taxon-name-part-type="genus" reg="Camellia">C.</tp:taxon-name-part><tp:taxon-name-part taxon-name-part-type="species" reg="decora">decora</tp:taxon-name-part></tp:taxon-name></italic>, <italic><tp:taxon-name><tp:taxon-name-part taxon-name-part-type="genus" reg="Camellia">C.</tp:taxon-name-part><tp:taxon-name-part taxon-name-part-type="species" reg="dongnaiensis">dongnaiensis</tp:taxon-name-part></tp:taxon-name></italic>, <italic><tp:taxon-name><tp:taxon-name-part taxon-name-part-type="genus" reg="Camellia">C.</tp:taxon-name-part><tp:taxon-name-part taxon-name-part-type="species" reg="oconoriana">oconoriana</tp:taxon-name-part></tp:taxon-name></italic> and <italic><tp:taxon-name><tp:taxon-name-part taxon-name-part-type="genus" reg="Camellia">C.</tp:taxon-name-part><tp:taxon-name-part taxon-name-part-type="species" reg="tadungensis">tadungensis</tp:taxon-name-part></tp:taxon-name></italic> as new heterotypic synonyms of <italic><tp:taxon-name><tp:taxon-name-part taxon-name-part-type="genus" reg="Camellia">C.</tp:taxon-name-part><tp:taxon-name-part taxon-name-part-type="species" reg="langbianensis">langbianensis</tp:taxon-name-part></tp:taxon-name></italic>.</p><p><italic><tp:taxon-name><tp:taxon-name-part taxon-name-part-type="genus" reg="Camellia">Camellia</tp:taxon-name-part><tp:taxon-name-part taxon-name-part-type="species" reg="langbianensis">langbianensis</tp:taxon-name-part></tp:taxon-name></italic> is characterised by its generally large leaves, long pedicels, persistent bracteoles and sepals, yellow petals hairy outside, distinct styles, hairy ovaries and glabrous and shiny seeds (Table <xref ref-type="table" rid="T1">1</xref>). As a member of sect. <tp:taxon-name><tp:taxon-name-part taxon-name-part-type="genus" reg="Camellia"/><tp:taxon-name-part taxon-name-part-type="section" reg="Piquetia">Piquetia</tp:taxon-name-part></tp:taxon-name> (Pierre) Sealy, it is closely-related with <italic><tp:taxon-name><tp:taxon-name-part taxon-name-part-type="genus" reg="Camellia">C.</tp:taxon-name-part><tp:taxon-name-part taxon-name-part-type="species" reg="dalatensis">dalatensis</tp:taxon-name-part></tp:taxon-name></italic> V.D. Luong, Ninh &amp; Hakoda (<xref ref-type="bibr" rid="B12">Tran et al. 2012</xref>) and <italic><tp:taxon-name><tp:taxon-name-part taxon-name-part-type="genus" reg="Camellia">C.</tp:taxon-name-part><tp:taxon-name-part taxon-name-part-type="species" reg="piquetiana">piquetiana</tp:taxon-name-part></tp:taxon-name></italic> (Pierre) Sealy (<xref ref-type="bibr" rid="B21">Zhao et al. 2023</xref>). <italic><tp:taxon-name><tp:taxon-name-part taxon-name-part-type="genus" reg="Camellia">Camellia</tp:taxon-name-part><tp:taxon-name-part taxon-name-part-type="species" reg="langbianensis">langbianensis</tp:taxon-name-part></tp:taxon-name></italic> can be distinguished from <italic><tp:taxon-name><tp:taxon-name-part taxon-name-part-type="genus" reg="Camellia">C.</tp:taxon-name-part><tp:taxon-name-part taxon-name-part-type="species" reg="dalatensis">dalatensis</tp:taxon-name-part></tp:taxon-name></italic> by its nearly glabrous branchlets, petiole and abaxial surface of the leaf blade, whereas the latter are pubescent on those parts mentioned. <italic><tp:taxon-name><tp:taxon-name-part taxon-name-part-type="genus" reg="Camellia">Camellia</tp:taxon-name-part><tp:taxon-name-part taxon-name-part-type="species" reg="piquetiana">piquetiana</tp:taxon-name-part></tp:taxon-name></italic> bears a shorter pedicel and red petals, while <italic><tp:taxon-name><tp:taxon-name-part taxon-name-part-type="genus" reg="Camellia">C.</tp:taxon-name-part><tp:taxon-name-part taxon-name-part-type="species" reg="langbianensis">langbianensis</tp:taxon-name-part></tp:taxon-name></italic> has a longer pedicel and yellow petals.</p></tp:treatment-sec><ref-list><ref id="B19"><mixed-citation xmlns:xlink="http://www.w3.org/1999/xlink" xlink:type="simple"><person-group><name name-style="western"><surname>Zhao</surname><given-names>DW</given-names></name><name name-style="western"><surname>Parnell</surname><given-names>JAN</given-names></name><name name-style="western"><surname>Hodkinson</surname><given-names>TR</given-names></name></person-group> (<year>2017a</year>) <article-title>Typification of names in the genus <italic><tp:taxon-name><tp:taxon-name-part taxon-name-part-type="genus">Camellia</tp:taxon-name-part></tp:taxon-name></italic> (<tp:taxon-name><tp:taxon-name-part taxon-name-part-type="family">Theaceae</tp:taxon-name-part></tp:taxon-name>).</article-title><source>Phytotaxa</source><volume>292</volume>(<issue>2</issue>): <fpage>171</fpage>–<lpage>179</lpage>. <ext-link xlink:href="10.11646/phytotaxa.292.2.4" ext-link-type="doi" xlink:type="simple">https://doi.org/10.11646/phytotaxa.292.2.4</ext-link></mixed-citation></ref><ref id="B8"><mixed-citation xmlns:xlink="http://www.w3.org/1999/xlink" xlink:type="simple"><person-group><name name-style="western"><surname>Quach</surname><given-names>VH</given-names></name><name name-style="western"><surname>Doudkin</surname><given-names>RV</given-names></name><name name-style="western"><surname>Truong</surname><given-names>QC</given-names></name><name name-style="western"><surname>Le</surname><given-names>VS</given-names></name><name name-style="western"><surname>Luong</surname><given-names>VD</given-names></name><name name-style="western"><surname>Kim</surname><given-names>SY</given-names></name><name name-style="western"><surname>Yang</surname><given-names>SX</given-names></name></person-group> (<year>2021</year>) <article-title>Rediscovery of <italic><tp:taxon-name><tp:taxon-name-part taxon-name-part-type="genus">Camellia</tp:taxon-name-part><tp:taxon-name-part taxon-name-part-type="species">langbianensis</tp:taxon-name-part></tp:taxon-name></italic> (<tp:taxon-name><tp:taxon-name-part taxon-name-part-type="family">Theaceae</tp:taxon-name-part></tp:taxon-name>) in Vietnam.</article-title><source>Phytotaxa</source><volume>480</volume>(<issue>1</issue>): <fpage>85</fpage>–<lpage>90</lpage>. <ext-link xlink:href="10.11646/phytotaxa.480.1.8" ext-link-type="doi" xlink:type="simple">https://doi.org/10.11646/phytotaxa.480.1.8</ext-link></mixed-citation></ref><ref id="B4"><mixed-citation xmlns:xlink="http://www.w3.org/1999/xlink" xlink:type="simple"><person-group><name name-style="western"><surname>Ming</surname><given-names>TL</given-names></name></person-group> (<year>2000</year>) <source>Monograph of the Genus <italic><tp:taxon-name><tp:taxon-name-part taxon-name-part-type="genus">Camellia</tp:taxon-name-part></tp:taxon-name></italic>.</source><publisher-name>Yunnan Science and Technology Press</publisher-name>, <publisher-loc>Kunming</publisher-loc>, <size units="page">352 pp</size>.</mixed-citation></ref><ref id="B5"><mixed-citation xmlns:xlink="http://www.w3.org/1999/xlink" xlink:type="simple"><person-group><name name-style="western"><surname>Orel</surname><given-names>G</given-names></name></person-group> (<year>2006</year>) A new species of <tp:taxon-name><tp:taxon-name-part taxon-name-part-type="genus">Camellia</tp:taxon-name-part><tp:taxon-name-part taxon-name-part-type="infraspecific-rank">section</tp:taxon-name-part><tp:taxon-name-part taxon-name-part-type="section">Piquetia</tp:taxon-name-part></tp:taxon-name> (<tp:taxon-name><tp:taxon-name-part taxon-name-part-type="family">Theaceae</tp:taxon-name-part></tp:taxon-name>) from Vietnam. Novon 16(2): 244–247. <ext-link xlink:href="10.3417/1055-3177(2006)16%5B244:ANSOCS%5D2.0.CO;2" ext-link-type="doi" xlink:type="simple">https://doi.org/10.3417/1055-3177(2006)16[244:ANSOCS]2.0.CO;2</ext-link></mixed-citation></ref><ref id="B15"><mixed-citation xmlns:xlink="http://www.w3.org/1999/xlink" xlink:type="simple"><person-group><name name-style="western"><surname>Zhao</surname><given-names>DW</given-names></name></person-group> (<year>2019</year>) <article-title>New synonyms in <italic><tp:taxon-name><tp:taxon-name-part taxon-name-part-type="genus">Camellia</tp:taxon-name-part></tp:taxon-name></italic> (<tp:taxon-name><tp:taxon-name-part taxon-name-part-type="family">Theaceae</tp:taxon-name-part></tp:taxon-name>): <italic><tp:taxon-name><tp:taxon-name-part taxon-name-part-type="genus">Camellia</tp:taxon-name-part><tp:taxon-name-part taxon-name-part-type="species">cucphuongensis</tp:taxon-name-part></tp:taxon-name></italic>, <italic><tp:taxon-name><tp:taxon-name-part taxon-name-part-type="genus">C.</tp:taxon-name-part><tp:taxon-name-part taxon-name-part-type="species">cylindracea</tp:taxon-name-part></tp:taxon-name></italic> and <italic><tp:taxon-name><tp:taxon-name-part taxon-name-part-type="genus">C.</tp:taxon-name-part><tp:taxon-name-part taxon-name-part-type="species">vidalii</tp:taxon-name-part></tp:taxon-name></italic>.</article-title><source>Phytotaxa</source><volume>419</volume>: <fpage>100</fpage>–<lpage>104</lpage>. <ext-link xlink:href="10.11646/phytotaxa.419.1.7" ext-link-type="doi" xlink:type="simple">https://doi.org/10.11646/phytotaxa.419.1.7</ext-link></mixed-citation></ref><ref id="B12"><mixed-citation xmlns:xlink="http://www.w3.org/1999/xlink" xlink:type="simple"><person-group><name name-style="western"><surname>Tran</surname><given-names>N</given-names></name><name name-style="western"><surname>Hakoda</surname><given-names>N</given-names></name><name name-style="western"><surname>Luong</surname><given-names>VD</given-names></name></person-group> (<year>2012</year>) <article-title>A new species of yellow <tp:taxon-name><tp:taxon-name-part taxon-name-part-type="genus">Camellia</tp:taxon-name-part> (<tp:taxon-name-part taxon-name-part-type="infraspecific-rank">sect.</tp:taxon-name-part> <tp:taxon-name-part taxon-name-part-type="section">Piquetia</tp:taxon-name-part>)</tp:taxon-name> from Vietnam.</article-title><source>International <tp:taxon-name><tp:taxon-name-part taxon-name-part-type="genus">Camellia</tp:taxon-name-part></tp:taxon-name> Journal</source><volume>44</volume>: <fpage>161</fpage>–<lpage>162</lpage>.</mixed-citation></ref><ref id="B21"><mixed-citation xmlns:xlink="http://www.w3.org/1999/xlink" xlink:type="simple"><person-group><name name-style="western"><surname>Zhao</surname><given-names>DW</given-names></name><name name-style="western"><surname>Hodkinson</surname><given-names>TR</given-names></name><name name-style="western"><surname>Parnell</surname><given-names>JAN</given-names></name></person-group> (<year>2023</year>) <article-title>Phylogenetics of global <italic><tp:taxon-name><tp:taxon-name-part taxon-name-part-type="genus">Camellia</tp:taxon-name-part></tp:taxon-name></italic> (<tp:taxon-name><tp:taxon-name-part taxon-name-part-type="family">Theaceae</tp:taxon-name-part></tp:taxon-name>) based on three nuclear regions and its implications for systematics and evolutionary history.</article-title><source>Journal of Systematics and Evolution</source><volume>61</volume>(<issue>2</issue>): <fpage>356</fpage>–<lpage>368</lpage>. <ext-link xlink:href="10.1111/jse.12837" ext-link-type="doi" xlink:type="simple">https://doi.org/10.1111/jse.12837</ext-link></mixed-citation></ref></ref-list></tp:taxon-treatment>
